# Supplementary material for: Pathway-based Approach Reveals Differential Sensitivity to E2F1 Inhibition in Glioblastoma
Source: Cancer Res Commun. 2022 Sep 23;2(9):1049–60. doi: 10.1158/2767-9764.CRC-22-0003 (PMC9536135; doi:10.1158/2767-9764.CRC-22-0003)
Supplement: Table S3 — Gene signatures associate differentially to cell cycle, cellular states, and cell identities [file crc-22-0003-s03.xlsx]

## Sheet: matrix_cluster_spherevsavg
Supplementary Table 3 - Gene signatures associate differentially to cell cycle, cellular states, and cell identities
Gene Signature	Identifier	Main Targets (Figure 2B)		Cell cycle (Figure S4A)		Stemness (Figure S4B)		Cellular states (Figure 3)		Cell Identiy (Figure 3)
TCGA_C2_PC1POS	T2-1P	GNA12, PIK3R1, EBF1		-0.11	0.037	0.1	0.054	AC_like	0.14	Adult Astrocyte		0.23
										Dev_Astrocyte		0.22
TCGA_C2_PC1NEG	T2-1N	E2F1		0.14	0.0056	-0.25	<1.5e-6	G1/S	0.39	G1/S		0.43
TCGA_C2_PC2POS	T2-2P	EGFR		0.17	0.0015	-0.38	<7e-14	-	-	G1/S		0.42
TCGA_C2_PC2NEG	T2-2N	GNB3 ICMT		-0.07	NS	-0.13	0.016	OPC_like	0.27	OPC (Adult)		0.24
								NPC_like1	0.17	OPC (Dev)		0.26
GS_C2_PC1POS	G2-1P	IFNg, NFkB		-0.11	0.033	-0.014	NS	MES_like1	0.52	Endothelial (Adult)		0.48
								MES_like2	0.45	Endothelial and Mural		0.37
GS_C2_PC1NEG	G2-1N	E2F1		0.52	<2e-16	0.071	NS	G1/S, G2/M	0.76, 0.48	G1/S, G2M		0.49, 0.49
