# Supplementary material for: Pathway-based Approach Reveals Differential Sensitivity to E2F1 Inhibition in Glioblastoma
Source: Cancer Res Commun. 2022 Sep 23;2(9):1049–60. doi: 10.1158/2767-9764.CRC-22-0003 (PMC9536135; doi:10.1158/2767-9764.CRC-22-0003)
Supplement: Table S4 — Normalized Enrichment Scores for each sample based on gene lists [file crc-22-0003-s04.xlsx]

## Sheet: matrix_cluster_spherevsavg
Supplementary Table 4 - Normalized Enrichment Scores for each sample based on gene lists
Genelist	GS013_expr	GS023_expr	GS024_expr	GS025_expr	GS026_expr	GS027_expr	GS028_expr	GS054_expr	GS055_expr	GS062_expr	GS074_expr	GS075_expr	GS102_expr	GS108_expr	GS114_expr	GS116_expr	GS118_expr	GS121_expr	GS122_expr	GS142_expr	GS147_expr	GS158_expr
NS_C2_PC1NEG	-0.801331	1.59798	1.29856	0.50533	-1.10848	-0.608404	-1.0586	0.61723	-1.05299	0.813422	0.794171	-0.88329	-0.739874	0.930519	0.925497	0.558198	1.39002	-0.583134	1.10005	1.14514	0.787263	-0.819021
NS_C2_PC1POS	-1.37599	-1.81586	-1.59851	-1.32662	-1.13927	-1.23732	-1.41535	-0.853632	-1.10497	1.25696	-0.982027	-0.941275	-1.79428	-1.37342	-1.14296	1.51573	-1.54219	1.56058	1.25572	-0.865517	-1.04654	1.08903
TCGA_C2_PC1NEG	-0.741281	1.2349	1.57689	-0.588707	-1.08221	0.964162	-1.11343	-0.600791	0.468978	-0.891144	-0.852222	0.759581	-0.562442	0.505692	0.828858	0.728794	-0.592855	0.829225	1.17398	1.42491	0.530668	0.463982
TCGA_C2_PC1POS	1.15868	-1.23065	-0.555593	-0.947671	0.704209	-1.12264	-0.547122	-1.0112	-0.909977	-0.490359	0.459358	-0.732163	0.887074	-1.27633	0.544018	0.83237	-0.442838	-0.430606	-0.573739	-0.987116	-0.632988	0.385175
TCGA_C2_PC2NEG	0.922196	-1.13428	-1.48176	-1.21077	-1.0738	-0.812875	0.877752	0.836779	-0.896029	-1.02519	-1.06267	-1.27415	-0.893426	-1.07586	-0.995115	-0.959719	-1.04765	-1.09633	-0.922515	-0.732318	0.52823	-0.514694
TCGA_C2_PC2POS	-0.685582	-1.30402	1.21015	0.917721	-1.34552	1.03796	-0.594842	0.750507	0.623421	-1.0351	0.756482	0.734357	-0.950842	-0.609547	-0.90926	0.617007	-0.560934	1.44439	0.662232	1.54867	-0.654279	0.708704
